# Supplementary material for: scTEA-db: a comprehensive database of novel terminal exon isoforms identified from human single cell transcriptomes
Source: Nucleic Acids Res. 2023 Oct 18;52(D1):D1018–23. doi: 10.1093/nar/gkad878 (PMC10767918; doi:10.1093/nar/gkad878)
Supplement: gkad878_Supplemental_Files [file gkad878_supplemental_files.zip › Supplementary_Tables.xlsx]

## Sheet: Table of contents
Table of Contents for Supplementary Tables
Supplementary Table S1: Dataset ID information.
Supplementary Table S2: Tissue and cell type information for every dataset from where we annotated novel Terminal Exons. For terms indicated by *, the tissue/cell information has been derived through publication analysis and deliberate selection of the most suitable concept for this dataset.
Supplementary Table S3: Cell type dictionary with original cell annotation and the nomenclature one selected to unify same cell concepts.

## Sheet: S1
Supplementary Table S1: Dataset ID information. Accession numbers of used datasets from the NCBI-SRA and the EMBL-EBI databases.
DATASET
E-MTAB-7303
GSE84465
GSE148507
GSE89232
GSE124742
E-MTAB-7381
GSE130473
E-MTAB-8498
E-MTAB-8403
E-MTAB-9067
GSE36552
GSE132566
GSE100618
GSE109822
GSE70580
GSE83139
GSE143214
GSE132065
GSE109085
GSE139079
GSE75659
E-MTAB-6072
GSE81673
E-MTAB-7167
GSE73727
GSE106540
E-MTAB-6678
ERP016000
GSE81547
GSE132044
GSE93593
E-MTAB-5061
E-MTAB-6379
E-MTAB-6911
E-MTAB-7008
E-MTAB-7037
E-MTAB-7051
GSE146773
E-MTAB-9388
E-MTAB-6819
GSE176509
E-MTAB-7606
PRJNA472098
GSE79280
GSE142999
GSE143002
GSE143158

## Sheet: S2
Supplementary Table S2: Tissue and cell type information for every dataset from where we annotated novel Terminal Exons. For terms indicated by *, the tissue/cell information has been derived through publication analysis and deliberate selection of the most suitable concept for this dataset.
DATASET	TISSUE	CELL	TISSUE_SOURCE	CELL_SOURCE
E-MTAB-7303	CNS*	iPSCs-derived_induced_neuron	publication	publication
GSE84465	brain	Microglia(CD45), Astrocytes(HEPACAM), Neurons(Thy1), Oligodendrocytes(GC), brain_unspecified brain_Unpanned,	data_repo	data_repo
GSE148507	heart	primary atrial fibroblasts	publication	data_repo
GSE89232	blood	CB pre-cDC,cord blood pre-conventional dendritic cells (cDCs) CD1c+ cDC,primary human conventional dendritic cells (cDCs) CD141+ cDC,primary human conventional dendritic cells (cDCs) Blood pre-cDC,blood pre-conventional dendritic cells (cDCs)	data_repo	data_repo
GSE124742	pancreas	pancreatic_islets	data_repo	data_repo
E-MTAB-7381	tonsil	juvenile_tonsil_CD45+HLADR+CD127+CD40+EpCAM+	data_repo	data_repo
GSE130473	liver	Freshly isolated human fetal liver homegenate Fresh human hepatocytes	data_repo	data_repo
E-MTAB-8498	skin	dendritic_cell, plasmacytoid dendritic cell, monocyte, skin_unspecified	data_repo	data_repo
E-MTAB-8403	ovary	DDX4 positive, DDX4 negative	data_repo	data_repo
E-MTAB-9067	bone marrow	multipotent progenitor cell, endothelial cell, cycling multipotent progenitor cell, cycling dendritic cell, committed progenitor, cycling committed progenitor, mature B cell, NK, megakaryocyte, precursor B cell, bone_marrow_unspecified, pro-B cell, mast cell, granulocyte 2, granulocyte 1, monocyte 1, CD4+ monocyte, dendritic cell, progenitor cell, granulocyte progenitor, erythroid progenitor cell…	data_repo	data_repo
GSE36552	early_blastomere	preimplantation_blastomere_(2-cell), embryonic stem cell, preimplantation_blastomere_(zygote), preimplantation_blastomere_(2-cell)	data_repo	data_repo
GSE132566	blood	dendritic_cells_and_monocytes	data_repo	data_repo
GSE100618	haemopoietic_lympho_myeloid	LMPP, MLP and GMP	data_repo	data_repo
GSE109822	skin	Primary dermal fibroblasts	data_repo	data_repo
GSE70580	tonsil	ILC1, ILC2, ILC3, NK	data_repo	data_repo
GSE83139	pancreas	pancreatic_islets_alpha, pancreatic_islets_beta, pancreatic_islets_delta, pancreatic_islets_duct, pancreatic_islets_mesenchyme, pancreatic_islets_pp, pancreatic_islets_unspecified	data_repo	data_repo
GSE143214	blood	CD4+	data_repo	data_repo
GSE132065	blood	PBMC	data_repo	data_repo
GSE109085	blood	CD19+ (B cells)	data_repo	data_repo
GSE139079	fallopian tube	fallopian_tube_epithelium	data_repo	publication
GSE75659	blood	Tcell	data_repo	data_repo
E-MTAB-6072	skin, colon and blood	central memory CD4-positive, alpha-beta T cell	data_repo	data_repo
GSE81673	blastocyst*	ESC	publication	data_repo
E-MTAB-7167	skin	fibroblast of dermis	data_repo	data_repo
GSE73727	pancreas	pancreatic_islets_alpha, pancreatic_islets_beta, pancreatic_islets_delta, pancreatic_islets_duct, pancreatic_islets_pp, pancreatic_islets_undefined, pancreatic_islets_islet, pancreatic_islets_acinar	data_repo	data_repo
GSE106540	blood	CD4+	data_repo	publication
E-MTAB-6678	decidua (uterus) and blood	T-cell, myeloid, NK, CD45+, decidua_unspecified	data_repo	publication
ERP016000	blastocyst*	iPSCs	publication	publication
ERP016000	blastocyst*	iPSCs	publication	publication
GSE81547	pancreas	pancreatic_islets_alpha, pancreatic_islets_beta, pancreatic_islets_delta, pancreatic_islets_ductal, pancreatic_islets_mesenchymal, pancreatic_islets_unsure, pancreatic_islets_acinar	data_repo	data_repo
GSE132044	blood	PBMC	publication	publication
GSE93593	blastocyst*	H1_embryonic_stem_cells	publication	data_repo
E-MTAB-5061	pancreas	pancreatic_islets_alpha, pancreatic_islets_beta, pancreatic_islets_co-expression, pancreatic_islets_delta, pancreatic_islets_ductal, pancreatic_islets_MHC class II, pancreatic_islets_not applicable, pancreatic_islets_PSC, pancreatic_islets_unclassified endocrine, pancreatic_islets_endothelial, pancreatic_islets_epsilon, pancreatic_islets_gamma, pancreatic_islets_mast, pancreatic_islets_acinar	data_repo	data_repo
E-MTAB-6379	blood	CD8+	data_repo	data_repo
E-MTAB-6911	CNS (brain)*	PBMC-derived induced iNBSC*	publication	publication
E-MTAB-7008	endoderm (embryo)*	blood-cells-derived_induced_endoderm*	publication	publication
E-MTAB-7037	skin	fibroblast	data_repo	data_repo
E-MTAB-7051	skin	fibroblast	data_repo	data_repo
GSE146773	bone	U2OS	data_repo	data_repo
E-MTAB-9388	yolk_sac, rostral, caudal	advanced_mesoderm, primitive_streak, endodermal_cell, epiblast_cell, ectodermal_cell, emergent_mesoderm, nascent_mesoderm, axial_mesoderm, erythrocyte, hemogenic_endothelial_progenitor, yolk_sac_mesoderm	data_repo	data_repo
E-MTAB-6819	blastocyst*	ESC*	publication	publication
GSE176509	skin	skin_unspecified	data_repo	data_repo
E-MTAB-7606	blood	CD8+	data_repo	data_repo
PRJNA472098	blood	B cells	data_repo	data_repo
GSE79280	gonad, adrenal gland	adrenal_gland, gonad_female, gonad_male	data_repo	data_repo
GSE142999	bone marrow	CD34+_LMPP, CD34+_GMP, CD34+_HSC/MPP, CD34+_CMP	data_repo	data_repo+publication
GSE143002	bone marrow	dendritic_cell	data_repo	publication
GSE143158	blood	CD123+	data_repo	data_repo

## Sheet: S3
Supplementary Table S3: Matching of the original cell annotation to a nomenclature used to unify scTEA-db
ANNOTATED_CELL	FINAL_NAME
activated dendritic cell	act. dendrit. cell
adrenal_gland	adrenal gland
advanced_mesoderm	advanced mesoderm
astrocyte	astrocyte
Astrocytes(HEPACAM)	astrocyte
axial_mesoderm	axial mesoderm
dendritic_cell	DC
B cells	B-cell
Blood pre-cDC,blood pre-conventional dendritic cells (cDCs)	pre-cDC
blood-cells-derived_induced_endoderm	endoderm (from BC)
bone_marrow	bone marrow uns.
bone_marrow_unspecified	bone marrow uns.
brain_Unpanned	brain unspecified
brain_unspecified	brain unspecified
CB pre-cDC,cord blood pre-conventional dendritic cells (cDCs)	pre-cDC cord blood
CD141+ cDC,primary human conventional dendritic cells (cDCs)	cDC CD141+
CD19+ B cells	CD19+
CD1c+ cDC,primary human conventional dendritic cells (cDCs)	cDC CD1c+
CD34+_CMP	CD34+_CMP
CD34+_GMP	CD34+_GMP
CD34+_HSC/MPP	CD34+_HSC/MPP
CD34+_LMPP	CD34+_LMPP
CD4+	CD4+
CD4+ monocyte	CD4+ monocyte
CD45+	CD45+
CD8+	CD8+
CD123+	CD123+
central memory CD4-positive, alpha-beta T cell	CD4+
committed progenitor	commit. progenitor
cycling committed progenitor	cycl. comm. proge.
cycling dendritic cell	cycl. dendri. cell
cycling multipotent progenitor cell	cycl. multi. prog.
DDX4 negative	DDX4-
DDX4 positive	DDX4+
decidua_unspecified	decidua unspec
dendritic cell	dendritic cell
dendritic_cells_and_monocytes	DC and monocytes
early pre-DC2	early pre-DC2
ectodermal_cell	ectodermal cell
embryonic stem cell	ESC
emergent_mesoderm	emergent mesoderm
endodermal_cell	endodermal cell
endothelial cell	endothelial cell
epiblast_cell	epiblast cell
erythrocyte	erythrocyte
erythroid progenitor cell	erythroid prog.
ESC	ESC
fallopian_tube_epithelium	EC fallopian tube
fibroblast	fibroblast
fibroblast of dermis	fibroblast
Fresh human hepatocytes	hepatocyte
Freshly isolated human fetal liver homegenate	liver unspecified
GMP	GMP
gonad_female	ovary unsp.
gonad_male	testis unsp.
granulocyte 1	granulocyte 1
granulocyte 2	granulocyte 2
granulocyte 3	granulocyte 3
granulocyte progenitor	granulocyte prog.
H1_embryonic_stem_cells	H1-hESC
hemogenic_endothelial_progenitor	HE progenitor
ILC1	ILC1
ILC2	ILC2
ILC3	ILC3
iPSCs	iPSCs
iPSCs-derived_induced_neuron	neuron (fr. iPSCs)
juvenile_tonsil_CD45+HLADR+CD127+CD40+EpCAM+	CD45+
liver	liver
LMPP	LMPP
mast cell	mast cell
mature B cell	mature B cell
megakaryocyte	megakaryocyte
microglia	microglia
Microglia(CD45)	microglia
MLP	MLP
monocyte	monocyte
monocyte 1	monocyte 1
monocyte 2	monocyte 2
multipotent progenitor cell	multi. Prog.
myeloid	myeloid
Naive CD4 T	CD4+
nascent_mesoderm	nascent mesoderm
neuron	neuron
Neurons(Thy1)	neuron
NK	NK
oligodendrocyte	oligodendrocyte
Oligodendrocytes(GC)	oligodendrocyte
pancreatic islets	pancreatic unspec
pancreatic_islets_acinar	acinar pancreatic
pancreatic_islets_alpha	alpha pancreatic
pancreatic_islets_beta	beta pancreatic
pancreatic_islets_co-expression	pancreatic unspec
pancreatic_islets_delta	delta pancreatic
pancreatic_islets_dropped	pancreatic unspec
pancreatic_islets_duct	duct pancreatic
pancreatic_islets_ductal	duct pancreatic
pancreatic_islets_endothelial	EC pancreatic
pancreatic_islets_epsilon	epsilon pancreatic
pancreatic_islets_gamma	gamma pancreatic
pancreatic_islets_islet	pancreatic unspec
pancreatic_islets_mast	mast pancreatic
pancreatic_islets_mesenchymal	MSC pancreatic
pancreatic_islets_mesenchyme	MSC pancreatic
pancreatic_islets_MHC class II	MHC pancreatic
pancreatic_islets_not applicable	pancreatic unspec
pancreatic_islets_pp	pp pancreatic
pancreatic_islets_PSC	PSC pancreatic
pancreatic_islets_unclassified endocrine	pancreatic unspec
pancreatic_islets_undefined	pancreatic unspec
pancreatic_islets_unspecified	pancreatic unspec
pancreatic_islets_unsure	pancreatic unspec
PBMC	PBMC
PBMC-derived_induced_iNBSC	iNBSC (from PBMC)
plasmacytoid dendritic cell	plasmacytoid dendritic cell
pre-cDC1	pre-cDC1
pre-DC2	pre-DC2
pre-pDC	pre-pDC
precursor B cell	precursor B cell
preimplantation_blastomere	preim. blastomere
preimplantation_blastomere_(2-cell)	blastomere-2-cell
preimplantation_blastomere_(Oocyte)	blastomere-Oocyte
primary atrial fibroblasts	fibroblast
Primary dermal fibroblasts	fibroblast
primitive_streak	primitive streak
pro-B cell	pro-B cell
progenitor cell	progenitor cell
skin	skin unspecified
skin_unspecified	skin unspecified
Tcell	T-cell
T-cell	T-cell
U2OS	U2OS
yolk_sac_mesoderm	yolk sac mesoderm
